# Supplementary material for: Quantifying mechanical forces during vertebrate morphogenesis
Source: Nat Mater. 2024 Jul 5;23(11):1575–81. doi: 10.1038/s41563-024-01942-9 (PMC11525178; doi:10.1038/s41563-024-01942-9)
Supplement: Supplementary file 2 — Statistical source data for Figs. 1, 3 and 4. [file 41563_2024_1942_MOESM2_ESM.xlsx]

## Sheet: Fig 1
Fig 1-i3D bioprinting with accurately determined position, geometry, and stiffness
B	Image
D	Image
E	Image
G	PEG concentration	% LP	Young's modulus (kPa)
	0.3	25	63.43	63.06	63.2
		30	79.83	78.54	78.93
		35	96.48	95.88	96.55
	0.15	25	17.72	17.42	17.87
		30	21.68	23.29	23.94	22.31	23	22.33	22.96
		35	31.07	29.96

## Sheet: Fig 3
Fig 3- Quantification of medial force applied by the closed neural tube
A	Image		E			F	Image		G	Force (nN)		H	Elastic strain energy (pJ)			I	Image
			ux (mm)	F (nN)						118.629			1.12567
			0	0						50.5882			0.342431
			0.0112567	0.0453339						89.2859			0.953127
			0.0166006	0.0761068						108.829			1.38365
			0.0247078	0.122516
			0.0368692	0.192076
			0.0551094	0.296301
			0.0824638	0.452385
			0.123575	0.693992
			0.177659	1.01236
			0.23169	1.32962
			0.285662	1.64578
			0.339618	1.9608
			0.393558	2.2747
			0.447476	2.58751
			0.501376	2.89924
			0.555256	3.20992
			0.609116	3.51956
			0.662954	3.82818
			0.716772	4.1358
			0.770572	4.44243
			0.82435	4.7481
			0.878042	5.05445
			0.931642	5.36169
			0.985222	5.66794
			1.03878	5.9732
			1.09231	6.2771
			1.14582	6.57986
			1.19931	6.88164
			1.25278	7.18246
			1.30623	7.48212
			1.35966	7.78043
			1.41308	8.07776
			1.46647	8.37415
			1.51987	8.66855
			1.57326	8.96196
			1.62661	9.25434
			1.67994	9.54866
			1.73323	9.84597
			1.78651	10.1424
			1.83977	10.4381
			1.89303	10.7329
			1.94627	11.027
			1.99949	11.3202
			2.0527	11.6127
			2.1059	11.9046
			2.15912	12.1977
			2.21232	12.4922
			2.26548	12.7868
			2.31864	13.081
			2.37178	13.3747
			2.4249	13.668
			2.478	13.9608
			2.5311	14.2531
			2.58418	14.545
			2.63724	14.8365
			2.69028	15.1275
			2.7433	15.418
			2.79632	15.7081
			2.84932	15.9978
			2.9023	16.287
			2.95526	16.5757
			3.0082	16.864
			3.06114	17.1519
			3.11404	17.4404
			3.16692	17.7286
			3.2198	18.0164
			3.27266	18.3038
			3.3255	18.5909
			3.37832	18.8777
			3.43112	19.164
			3.48392	19.4501
			3.53668	19.7357
			3.58946	20.0211
			3.64224	20.3065
			3.69502	20.5917
			3.74776	20.8765
			3.8005	21.1609
			3.8532	21.4451
			3.9059	21.7289
			3.9586	22.0124
			4.01126	22.2955
			4.0639	22.5784
			4.11654	22.8609
			4.16916	23.1431
			4.22176	23.4249
			4.27434	23.7065
			4.32692	23.9877
			4.37946	24.2686
			4.432	24.5491
			4.48452	24.8294
			4.53702	25.1093
			4.58952	25.3889
			4.64198	25.6682
			4.69444	25.9471
			4.74688	26.2257
			4.7993	26.504
			4.8517	26.782
			4.9041	27.0596
			4.95646	27.3368
			5.00882	27.6137
			5.06116	27.8901

## Sheet: Fig 4
Fig 4- Dynamic quantification of morphometric mechanics during neurulation
A	Images
B	Strain
Time (min)\Embryo ID	26 E1	30 E1	31 E2	31 E3	33 E2	35 E3	48 E1	53 E2	28 E2	49 E3
0	0	0	0	0	0	0	0	0	0	0
30	1.45683	6.25435	7.55392	5.8154	5.75555		8.66418	4.31621	16.3181	7.79049
60	2.91365	8.1301	12.9491	9.04618	10.4314	3.27308	11.5526	8.63302	19.6652	7.79049
90	4.37047	9.38121	13.6685	14.2154	10.4314	7.63637		8.9927	22.5945	7.35773
120	3.88487	10.0065	13.6685	12.9231	7.55397	9.81801	7.58124	7.91365	15.063	6.05943
150	4.37047	12.5081	12.9491	8.40003		6.90915	9.38615	7.19428		4.32838
180	4.37047	11.2576	11.8701	8.40003		10.9094	11.1917	8.27333		3.46285
210	6.31291	10.0065	9.71201	5.8154		3.63669
240	5.34169	10.6317		2.58462
Initial Width:	212.311	162.495	164.868	159.559	164.867	163.088	164.274	164.867	141.738	137.026
C, D	Images
	Images
E	Force - Vehicle
Time (min)\Embryo ID	26 E1	30 E1	31 E2	31 E3	33_E2	35_E3	48 E1	53 E2	28 E2	49 E3
0	0	0	0	0	0	0	0	0	0	0
30	24.9062	42.431	77.8482	41.2327	80.236		74.9452	53.6226	55.9914	75.4216
60	49.8125	55.1565	133.45	64.1398	145.421	43.0472	99.9304	107.253	67.4759	75.4216
90	74.7187	63.6444	140.863	100.791	145.421	100.433		111.721	77.5272	71.2319
120	66.4166	67.8862	140.863	91.6282	105.307	129.125	65.5777	98.3156	51.6848	58.6628
150	74.7187	84.8577	133.45	59.5584		90.8685	81.1902	89.3785		41.904
180	74.7187	76.374	122.329	59.5584		143.48	96.8079	102.784		33.5246
210	107.927	67.8862	100.089	41.2327		47.8293
240	91.3228	72.128		18.3256
	Force- ROCK-inhibited
Time (min)\Embryo ID	10Y2_1	10Y2_2	10Y2_3	20Y2_1	20Y2_2	20Y2_3	39_E1	39_E2	49_E1	49_E2
0	0	0	0	0	0	0	0	0	0	0
30	-49.1045	-65.0025	-15.0803	-6.41648		-44.6752	-30.0483	-55.3193	-53.268	-96.7234
60	-40.9204	-60.9398	-10.0535	-16.0412	-30.3593	-56.8584	-47.2187	-39.045	-69.2516	-177.763
90	-49.1045	-69.072	-35.1874	-27.2727		-60.9195	-47.2187	-45.558	-77.2411	-177.763
120	-32.7363	-65.0025	-25.1338	-19.2494	-34.4989	-54.8279	-51.5114	-58.573	-90.557	-177.763
150	-49.1045	-89.3853		-36.8975		-54.8279	-60.1038	-81.3493		-172.536
180	-65.4726	-97.5106	-30.1606	-30.481	-52.4371	-60.9195	-128.786		-149.151	-175.15
210	-73.6567	-93.4479		-30.481		-64.9806	-137.371	-130.161	-146.488	-135.936
240	-81.8408	-117.824	-55.2944	-27.2727	-63.4783	-64.9806
F	Vehicle	ROCK-inhibited
	0.72327	1.01998
	0.95083	0.87825
	1.58717	0.38163
	1.14307	0.72348
	1.25047	0.86584
	1.2764	0.61657
	0.94824	1.30344
	0.40256	1.54384
	0.82819	2.47673
	1.2414	3.58442
