# Supplementary material for: Quantifying mechanical forces during vertebrate morphogenesis
Source: Nat Mater. 2024 Jul 5;23(11):1575–81. doi: 10.1038/s41563-024-01942-9 (PMC11525178; doi:10.1038/s41563-024-01942-9)
Supplement: Supplementary file 3 — Statistical source data for Extended Data Figs. 1–10. [file 41563_2024_1942_MOESM3_ESM.xlsx]

## Sheet: FigS1
Supplementary Figure 1: i3D polymer and printing do not diminish embryo development.
A	Image		B	Control	PEG		C	Control	PEG		D	Control	PEG		E	Image		F	Control	Printed
				2	1.5			2.88315	3.10665			435.232	253.937						0.96	3.06
				1.2	3			0.77102	1.16723			-44.636	365.416						1.49	1.23
				1.5	3			2.04759	1.29562			191.671	453.151						0.82	2.38
				1.5	2			0.99042	0.47875			237.902	364.477						2	2.75
				1.5	1.5			3.35978	4.63475			1116.89	416.085							1.46
				1.5	1.71429			1.05493	1.48014			215.606	411.171
				2	1.71429			1.11168	2.45862			468.944	771.23
				3	1.5			4.23837	1.07641			20.242	344.525
				1.5	1.71429			3.63203	1.99039			312.764	357.414
				2	1.5			1.0752	2.15961			98.6812	-55.6514
				2	3				0.51935			193.156	477.065
				3	1.5				0.1572			372.885	230.831
				1.5	2								731.366
					2								492.607
					1.5								134.706
					1.33333
					1
					1.625
					2.41667
					2.41667
					0.875

## Sheet: FigS2
Supplementary Figure 2: Validation of i3D bioprinted structure material properties.
B								C	Top view					Side view				D													E					F
Embryo 1									Normalised YM	Mean	SD			Normalised YM	Mean	SD		v = 0.1% s-1						v = 0.01% s-1							e	F (mN)				time (h)	depth (mm)	force (nN)	stiffness (nN/mm)
79.41	80.87	79.88	80.72	79.12	79.65	78.46		1	0.96789	0.960329	0.024402		1	0.997695	0.957554	0.0365961		1st test		2nd test		3rd test		1st test		2nd test		3rd test				experimental data	SEM	model		0	2.54496	28.1076	11.0299
									0.980055					0.926047				disp. (mm)	force (N)	disp. (mm)	force (N)	disp. (mm)	force (N)	disp. (mm)	force (N)	disp. (mm)	force (N)	disp. (mm)	force (N)		0	0	0	0		0	2.5623	28.262	11.0444
Embryo 2									0.933041					0.94892				0	0	0	0	0	0	0	0	0	0	0	0		0.005	7.63014	0.863676	7.81101		1	2.54244	28.3312	10.3834
79.45	78.73	79.63						2	0.907397	0.945644	0.0334638		2	0.962376	0.965964	0.00509402		0.001	0.002	0.002	0.002	0.001	0.001	0.001	0.002	0.002	0.002	0.001	0.002		0.01	15.2275	1.67996	15.5451		1	2.70696	28.1076	11.1433
									0.969534					0.963721				0.001	0.003	0.002	0.003	0.002	0.002	0.002	0.003	0.003	0.003	0.001	0.001		0.015	22.7918	2.45406	23.2037		2	2.58966	27.8688	13.7434
Embryo 3									0.96					0.971794				0.002	0.002	0.003	0.004	0.002	0.003	0.003	0.004	0.003	0.004	0.002	0.002		0.02	30.3225	3.19093	30.7883		2	2.06144	28.3312	10.7616
79.28								3	1.04548	1.032	0.015389		3	1.0384	1.02113	0.0151382		0.003	0.004	0.004	0.005	0.003	0.003	0.004	0.004	0.004	0.005	0.003	0.001		0.025	37.819	3.8953	38.3005		3	2.52	27.8038	13.8882
									1.03529					1.01485				0.004	0.004	0.004	0.006	0.004	0.005	0.004	0.005	0.005	0.006	0.004	0.003		0.03	45.2805	4.57162	45.7415		3	2.00666	27.8688	11.0333
Embryo 4									1.01523					1.01014				0.005	0.005	0.005	0.006	0.005	0.005	0.005	0.004	0.006	0.005	0.005	0.002		0.035	52.7061	5.22407	53.1127		4	2.623	28.9802	12.5037
79.83	78.54	78.93						4	1.04416	1.02827	0.0142714		4	1.02023	1.02315	0.00781912		0.005	0.006	0.006	0.007	0.005	0.006	0.006	0.006	0.007	0.006	0.005	0.003		0.04	60.0947	5.85649	60.4156		4	2.2778	28.4808	11.0485
									1.01655					1.03201				0.006	0.006	0.007	0.007	0.006	0.007	0.007	0.006	0.008	0.007	0.006	0.005		0.045	67.4452	6.47243	67.6513
									1.02411					1.01721				0.007	0.006	0.008	0.008	0.007	0.007	0.008	0.007	0.008	0.007	0.007	0.005		0.05	74.7562	7.07509	74.8212
								5	1.04482	1.0194	0.0220405		5	1.0199	1.04277	0.0200392		0.008	0.008	0.008	0.009	0.008	0.007	0.008	0.008	0.009	0.008	0.008	0.006		0.055	82.0262	7.66733	81.9266
									1.00767					1.05118				0.009	0.008	0.009	0.008	0.008	0.009	0.009	0.007	0.01	0.009	0.009	0.006		0.06	89.2537	8.25168	88.9685
									1.0057					1.05723				0.009	0.008	0.01	0.009	0.009	0.009	0.01	0.008	0.011	0.009	0.009	0.007		0.065	96.4367	8.83032	95.9483
								6	1.07342	1.05184	0.0198743		6	0.933111	0.934344	0.0010813		0.01	0.008	0.011	0.01	0.01	0.009	0.011	0.009	0.011	0.009	0.01	0.007		0.07	103.573	9.40513	102.867
									1.04778					0.934793				0.011	0.009	0.011	0.011	0.011	0.01	0.012	0.009	0.012	0.01	0.011	0.007		0.075	110.662	9.97764	109.726
									1.0343					0.935129				0.012	0.01	0.012	0.011	0.012	0.011	0.012	0.01	0.013	0.011	0.012	0.009		0.08	117.7	10.5491	116.526
								7	0.931397	0.947836	0.0181001		7	1.08213	1.02158	0.0592483		0.012	0.011	0.013	0.012	0.012	0.011	0.013	0.01	0.014	0.011	0.013	0.009		0.085	124.685	11.1205	123.268
									0.967233					0.963721				0.013	0.011	0.014	0.013	0.013	0.011	0.014	0.011	0.015	0.011	0.013	0.009		0.09	131.614	11.6926	129.954
									0.944877					1.01889				0.014	0.012	0.015	0.013	0.014	0.012	0.015	0.011	0.015	0.012	0.014	0.009		0.095	138.486	12.2658	136.584
								8	1.02805	1.02784	0.0309047		8	1.03167	0.997022	0.0540082		0.014	0.014	0.015	0.014	0.015	0.013	0.015	0.013	0.016	0.013	0.015	0.01		0.1	145.296	12.8404	143.16
									1.05863					1.02461				0.015	0.014	0.016	0.014	0.015	0.014	0.016	0.012	0.017	0.014	0.016	0.011		0.105	152.043	13.4165	149.682
									0.996822					0.934793				0.016	0.014	0.017	0.015	0.016	0.014	0.017	0.013	0.018	0.014	0.017	0.011		0.11	158.724	13.9941	156.151
								9	1.0057	0.986849	0.0174783		9	1.07506	1.03649	0.047645		0.017	0.014	0.017	0.017	0.017	0.015	0.018	0.014	0.019	0.014	0.017	0.011		0.115	165.334	14.5731	162.568
									0.971178					1.05118				0.017	0.016	0.018	0.016	0.018	0.015	0.019	0.014	0.02	0.015	0.018	0.012		0.12	171.871	15.153	168.935
									0.983671					0.983231				0.018	0.016	0.019	0.017	0.018	0.017	0.02	0.014	0.02	0.016	0.019	0.013		0.125	178.331	15.7335	175.252
																		0.019	0.016	0.02	0.018	0.019	0.017	0.019	0.016	0.021	0.016	0.02	0.014		0.13	184.711	16.3142	181.52
																		0.02	0.018	0.021	0.019	0.02	0.017	0.021	0.016	0.022	0.017	0.02	0.014		0.135	191.006	16.8947	187.74
																		0.021	0.018	0.021	0.019	0.021	0.017	0.022	0.016	0.023	0.017	0.021	0.015		0.14	197.213	17.4744	193.912
																		0.021	0.019	0.022	0.019	0.022	0.019	0.023	0.017	0.023	0.017	0.022	0.016		0.145	203.328	18.0529	200.038
																		0.022	0.019	0.023	0.021	0.022	0.019	0.023	0.018	0.024	0.019	0.023	0.017		0.15	209.347	18.6297	206.118
																		0.023	0.019	0.024	0.021	0.023	0.019	0.024	0.018	0.025	0.019	0.024	0.017		0.155	215.265	19.2044	212.154
																		0.024	0.021	0.024	0.022	0.024	0.02	0.025	0.019	0.026	0.019	0.024	0.017		0.16	221.078	19.7766	218.145
																		0.024	0.022	0.025	0.022	0.025	0.021	0.026	0.02	0.027	0.019	0.025	0.018		0.165	226.781	20.346	224.093
																		0.025	0.022	0.026	0.023	0.025	0.022	0.027	0.02	0.026	0.021	0.026	0.019		0.17	232.369	20.9126	229.998
																		0.026	0.023	0.027	0.023	0.026	0.022	0.027	0.021	0.028	0.021	0.027	0.019		0.175	237.838	21.4762	235.861
																		0.027	0.024	0.027	0.025	0.027	0.023	0.028	0.021	0.029	0.022	0.026	0.019		0.18	243.182	22.0368	241.683
																		0.028	0.024	0.028	0.025	0.028	0.023	0.029	0.022	0.03	0.022	0.028	0.02		0.185	248.396	22.5948	247.465
																		0.028	0.025	0.029	0.026	0.028	0.025	0.03	0.023	0.03	0.023	0.029	0.021		0.19	253.475	23.1505	253.207
																		0.029	0.025	0.03	0.027	0.029	0.025	0.029	0.024	0.031	0.024	0.03	0.022		0.195	258.413	23.7045	258.91
																		0.03	0.026	0.03	0.028	0.03	0.026	0.031	0.025	0.032	0.025	0.03	0.023		0.2	263.205	24.2577	264.574
																		0.03	0.027	0.031	0.028	0.031	0.027	0.032	0.025	0.033	0.025	0.031	0.023
																		0.031	0.027	0.032	0.028	0.031	0.028	0.032	0.027	0.033	0.026	0.032	0.023
																		0.032	0.028	0.033	0.03	0.032	0.027	0.033	0.026	0.034	0.026	0.033	0.025
																		0.033	0.029	0.033	0.03	0.033	0.028	0.034	0.027	0.035	0.028	0.033	0.024
																		0.033	0.03	0.034	0.031	0.034	0.03	0.035	0.028	0.036	0.028	0.034	0.026
																		0.034	0.03	0.035	0.032	0.034	0.03	0.035	0.029	0.035	0.028	0.035	0.026
																		0.035	0.031	0.036	0.032	0.035	0.031	0.036	0.029	0.037	0.03	0.036	0.028
																		0.036	0.032	0.036	0.033	0.036	0.032	0.037	0.029	0.038	0.03	0.036	0.028
																		0.036	0.033	0.037	0.033	0.037	0.032	0.038	0.031	0.038	0.031	0.037	0.028
																		0.037	0.033	0.038	0.034	0.037	0.033	0.037	0.032	0.038	0.032	0.038	0.029
																		0.037	0.033	0.038	0.035	0.037	0.034	0.038	0.031	0.039	0.033	0.038	0.03
																		0.038	0.035	0.039	0.036	0.038	0.034	0.039	0.033	0.04	0.033	0.039	0.03
																		0.039	0.035	0.039	0.036	0.039	0.035	0.04	0.035	0.04	0.034	0.039	0.031
																		0.039	0.036	0.04	0.037	0.04	0.036	0.04	0.034	0.041	0.036	0.04	0.032
																		0.04	0.037	0.041	0.038	0.04	0.036	0.041	0.035	0.042	0.036	0.041	0.033
																		0.041	0.038	0.041	0.038	0.041	0.037	0.042	0.036	0.043	0.036	0.041	0.034
																		0.041	0.038	0.042	0.039	0.042	0.038	0.043	0.037	0.043	0.038	0.042	0.034
																		0.042	0.039	0.043	0.04	0.042	0.038	0.043	0.037	0.044	0.038	0.043	0.036
																		0.043	0.04	0.044	0.041	0.043	0.04	0.044	0.038	0.045	0.038	0.043	0.035
																		0.044	0.041	0.044	0.042	0.044	0.04	0.045	0.04	0.045	0.04	0.044	0.036
																		0.044	0.041	0.045	0.042	0.045	0.041	0.045	0.039	0.046	0.041	0.045	0.038
																		0.045	0.041	0.046	0.044	0.045	0.042	0.046	0.041	0.047	0.041	0.046	0.038
																		0.046	0.044	0.046	0.044	0.046	0.042	0.047	0.042	0.047	0.042	0.046	0.039
																		0.046	0.044	0.047	0.044	0.047	0.044	0.047	0.043	0.048	0.044	0.047	0.04
																		0.047	0.044	0.048	0.045	0.047	0.044	0.048	0.043	0.049	0.044	0.048	0.041
																		0.048	0.046	0.049	0.047	0.048	0.045	0.049	0.044	0.05	0.045	0.048	0.04
																		0.049	0.046	0.049	0.047	0.049	0.047	0.05	0.046	0.05	0.046	0.049	0.042
																		0.049	0.046	0.05	0.047	0.049	0.047	0.05	0.046	0.051	0.047	0.049	0.044
																		0.05	0.048	0.051	0.049	0.05	0.047	0.051	0.047	0.051	0.047	0.05	0.043
																		0.051	0.049	0.051	0.049	0.051	0.048	0.052	0.048	0.052	0.049	0.051	0.044
																		0.051	0.048	0.052	0.05	0.052	0.049	0.052	0.048	0.053	0.049	0.052	0.047
																		0.052	0.05	0.053	0.051	0.052	0.049	0.053	0.049	0.053	0.05	0.052	0.046
																		0.053	0.051	0.053	0.052	0.053	0.051	0.054	0.051	0.054	0.052	0.053	0.048
																		0.053	0.052	0.054	0.053	0.054	0.052	0.054	0.051	0.055	0.051	0.054	0.049
																		0.054	0.052	0.055	0.054	0.054	0.052	0.055	0.052	0.055	0.052	0.054	0.049
																		0.055	0.054	0.055	0.055	0.055	0.053	0.056	0.054	0.056	0.054	0.055	0.05
																		0.055	0.054	0.056	0.055	0.056	0.055	0.056	0.053	0.057	0.055	0.056	0.052
																		0.056	0.055	0.057	0.057	0.056	0.055	0.057	0.055	0.058	0.055	0.056	0.052
																		0.057	0.056	0.057	0.057	0.057	0.056	0.058	0.056	0.058	0.057	0.057	0.053
																		0.058	0.057	0.058	0.057	0.058	0.057	0.058	0.056	0.059	0.057	0.057	0.055
																		0.058	0.057	0.059	0.059	0.058	0.057	0.059	0.057	0.059	0.059	0.058	0.055
																		0.059	0.058	0.06	0.059	0.059	0.058	0.06	0.059	0.06	0.06	0.059	0.056
																		0.06	0.06	0.06	0.06	0.06	0.06	0.06	0.06	0.061	0.06	0.059	0.057

## Sheet: FigS3
Supplementary Figure 3: In silico analysis of AFM testing procedure.
B
PEG - 4 mm		PEG - 8 mm		PEG - 16 mm		PEG - 54 mm		PEG/T - 54/32 mm			D	Image
depth (mm)	force (nN)	depth (mm)	force (nN)	depth (mm)	force (nN)	depth (mm)	force (nN)	depth (mm)	force (nN)
0	0	0	0	0	0	0	0	0	0		H
0.003	0.0122778	0.003	0.0107618	0.003	0.0107263	0.003	0.0107038	0.003	0.0106816		pillar - experimental		bridge - experimental		pillar - FEM		bridge - FEM
0.006	0.04763	0.006	0.0473108	0.006	0.0471528	0.006	0.0470532	0.006	0.0469544		depth (µm)	force (nN)	depth (µm)	force (nN)	depth (µm)	force (nN)	depth (µm)	force (nN)
0.009	0.08482	0.009	0.0842424	0.009	0.083958	0.009	0.0837784	0.009	0.0836008		0	0	0	0	0	0	0	0
0.012	0.122418	0.012	0.121576	0.012	0.12116	0.012	0.120898	0.012	0.120639		0.2839	0.0711	0.2763	0.05318	0.5	0.489787	0.5	0.250081
0.015	0.160483	0.015	0.159364	0.015	0.158811	0.015	0.158463	0.015	0.158119		0.5723	0.219277	0.557	0.15356	1	1.21718	1	0.593803
0.018	0.199097	0.018	0.197684	0.018	0.196988	0.018	0.19655	0.018	0.196116		0.8628	0.320251	0.841	0.24736	1.5	2.02015	1.5	0.946073
0.021	0.238365	0.021	0.236641	0.021	0.235792	0.021	0.235258	0.021	0.234729		1.1567	0.56104	1.1282	0.359688	2	2.85394	2	1.313
0.024	0.280315	0.024	0.276358	0.024	0.275345	0.024	0.274708	0.024	0.274078		1.4538	0.76657	1.4177	0.52519	2.5	3.6944	2.5	1.68045
0.027	0.366613	0.027	0.36088	0.027	0.35809	0.027	0.356341	0.027	0.354618		1.7542	1.15255	1.7115	0.69607	3	4.573	3	2.05204
0.03	0.453476	0.03	0.446576	0.03	0.443388	0.03	0.441392	0.03	0.439424		2.0572	1.53853	2.0076	0.96972	3.5	5.66467	3.5	2.43042
0.033	0.540424	0.033	0.531956	0.033	0.527824	0.033	0.52524	0.033	0.522692		2.3632	2.08343	2.3069	1.23142	4	6.80097	4	2.80829
0.036	0.62748	0.036	0.61762	0.036	0.612816	0.036	0.609808	0.036	0.606844		2.6712	2.53213	2.6095	1.47097	4.5	7.94763	4.5	3.18551
0.039	0.714656	0.039	0.703396	0.039	0.697912	0.039	0.69448	0.039	0.691104		2.9822	3.27783	2.9143	1.73327	5	9.10087	5	3.56244
0.042	0.801972	0.042	0.789296	0.042	0.783128	0.042	0.779272	0.042	0.775476		3.2962	3.96133	3.2234	2.05477	5.5	10.2641	5.5	3.94135
0.045	0.889432	0.045	0.875328	0.045	0.868472	0.045	0.864184	0.045	0.859972		3.6122	4.68193	3.5334	2.33617	6	11.4395	6	4.32266
0.048	0.97706	0.048	0.961512	0.048	0.953964	0.048	0.949244	0.048	0.944608		3.9302	5.64923	3.8474	2.69347
0.051	1.06488	0.051	1.04787	0.051	1.03962	0.051	1.03446	0.051	1.0294		4.2522	6.54603	4.1634	3.06927
0.054	1.15666	0.054	1.13442	0.054	1.12546	0.054	1.11987	0.054	1.11437		4.5752	7.53363	4.4814	3.52217
0.057	1.26626	0.057	1.24121	0.057	1.22911	0.057	1.22157	0.057	1.21417		4.9002	8.63303	4.8014	3.90097
0.06	1.37587	0.06	1.34876	0.06	1.33539	0.06	1.32719	0.06	1.31918		5.2282	9.54423	5.1244	4.33777
0.063	1.48557	0.063	1.4561	0.063	1.44177	0.063	1.43291	0.063	1.4243		5.6312	10.8958	5.5224	4.92927
0.066	1.59532	0.066	1.56359	0.066	1.54821	0.066	1.53869	0.066	1.52936		5.9632	12.0998	5.9604	5.63007
0.069	1.70517	0.069	1.67118	0.069	1.65472	0.069	1.64453	0.069	1.63455
0.072	1.8151	0.072	1.77884	0.072	1.7613	0.072	1.75044	0.072	1.73981
0.075	1.92514	0.075	1.88658	0.075	1.86795	0.075	1.85642	0.075	1.84514
0.078	2.03528	0.078	1.99432	0.078	1.97468	0.078	1.96249	0.078	1.95055
0.081	2.14552	0.081	2.10224	0.081	2.08151	0.081	2.06863	0.081	2.05604
0.084	2.25588	0.084	2.21026	0.084	2.18842	0.084	2.17486	0.084	2.16161
0.087	2.36634	0.087	2.31836	0.087	2.29542	0.087	2.28118	0.087	2.26728
0.09	2.47692	0.09	2.42658	0.09	2.40251	0.09	2.3876	0.09	2.37302
0.093	2.58764	0.093	2.53489	0.093	2.50971	0.093	2.49411	0.093	2.47887
0.096	2.69848	0.096	2.64332	0.096	2.61702	0.096	2.60072	0.096	2.58482
0.099	2.80946	0.099	2.75188	0.099	2.72443	0.099	2.70744	0.099	2.69087
0.102	2.9215	0.102	2.86055	0.102	2.83196	0.102	2.81428	0.102	2.79703
0.105	3.06148	0.105	2.98388	0.105	2.94685	0.105	2.92394	0.105	2.9033
0.108	3.2015	0.108	3.1202	0.108	3.08146	0.108	3.05749	0.108	3.03412
0.111	3.34153	0.111	3.25657	0.111	3.21608	0.111	3.19106	0.111	3.16664
0.114	3.4816	0.114	3.39293	0.114	3.35071	0.114	3.32462	0.114	3.29919
0.117	3.6217	0.117	3.5293	0.117	3.48534	0.117	3.4582	0.117	3.43175
0.12	3.76184	0.12	3.6657	0.12	3.62	0.12	3.59178	0.12	3.56432
0.123	3.90203	0.123	3.80212	0.123	3.75467	0.123	3.72539	0.123	3.6969
0.126	4.04224	0.126	3.93856	0.126	3.88936	0.126	3.85902	0.126	3.8295
0.129	4.18256	0.129	4.07504	0.129	4.02408	0.129	3.99267	0.129	3.96212
0.132	4.32292	0.132	4.21156	0.132	4.15884	0.132	4.12636	0.132	4.09476
0.135	4.47416	0.135	4.34816	0.135	4.29364	0.135	4.26008	0.135	4.22748
0.138	4.64396	0.138	4.50196	0.138	4.43468	0.138	4.39388	0.138	4.3602
0.141	4.8138	0.141	4.66636	0.141	4.59664	0.141	4.55372	0.141	4.51196
0.144	4.98352	0.144	4.83076	0.144	4.75852	0.144	4.71404	0.144	4.67084
0.147	5.15324	0.147	4.99508	0.147	4.92036	0.147	4.87436	0.147	4.82972
0.15	5.32292	0.15	5.15936	0.15	5.08212	0.15	5.03464	0.15	4.9886

## Sheet: FigS4
Supplementary Figure 4: Horizontal bar force sensors.
A	Image
B	Image
C	Image
D
e = 0		e/L = 1/1000		e/L = 1/100		e/L = 1/50
ux (mm)	stiffness (nN/mm)	ux (mm)	stiffness (nN/mm)	ux (mm)	stiffness (nN/mm)	ux (mm)	stiffness (nN/mm)
0	48.1983	0	47.9743	0	32.9122	0	16.9169
0.003	48.1983	0.003	47.9743	0.003	32.9122	0.003	16.9169
0.006	48.1997	0.006	47.9677	0.006	32.6544	0.006	16.7768
0.009	48.2013	0.009	47.96	0.009	32.3897	0.009	16.6383
0.012	48.2023	0.012	47.9523	0.012	32.124	0.012	16.5003
0.015	48.2037	0.015	47.9437	0.015	31.856	0.015	16.364
0.018	48.2053	0.018	47.9353	0.018	31.5857	0.018	16.2283
0.021	48.206	0.021	47.9267	0.021	31.3137	0.021	16.0943
0.024	48.2067	0.024	47.9133	0.024	31.0397	0.024	15.9607
0.027	48.21	0.027	47.9067	0.027	30.7637	0.027	15.8287
0.03	48.21	0.03	47.8933	0.03	30.486	0.03	15.6977
0.033	48.2133	0.033	47.8833	0.033	30.205	0.033	15.5677
0.036	48.2133	0.036	47.87	0.036	29.9267	0.036	15.439
0.039	48.2133	0.039	47.8567	0.039	29.6433	0.039	15.311
0.042	48.2167	0.042	47.8433	0.042	29.3267	0.042	15.1847
0.045	48.2167	0.045	47.8267	0.045	29.07	0.045	15.0587
0.048	48.22	0.048	47.81	0.048	28.79	0.048	14.9347
0.051	48.22	0.051	47.7933	0.051	28.5033	0.051	14.8113
0.054	48.22	0.054	47.7767	0.054	28.2133	0.054	14.689
0.057	48.2233	0.057	47.7567	0.057	27.9267	0.057	14.537
0.06	48.2233	0.06	47.7333	0.06	27.6367	0.06	14.4477
0.063	48.2267	0.063	47.7133	0.063	27.3533	0.063	14.3287
0.066	48.2267	0.066	47.69	0.066	27.06	0.066	14.2113
0.069	48.2267	0.069	47.6633	0.069	26.77	0.069	14.0933
0.072	48.23	0.072	47.6367	0.072	26.48	0.072	13.98
0.075	48.2333	0.075	47.6067	0.075	26.19	0.075	13.8633
0.078	48.23	0.078	47.5767	0.078	25.9033	0.078	13.75
0.081	48.2333	0.081	47.5433	0.081	25.6133	0.081	13.6367
0.084	48.2367	0.084	47.51	0.084	25.3267	0.084	13.5267
0.087	48.2367	0.087	47.4667	0.087	25.04	0.087	13.4133
0.09	48.2367	0.09	47.43	0.09	24.75	0.09	13.3067
0.093	48.24	0.093	47.3833	0.093	24.4633	0.093	13.1967
0.096	48.24	0.096	47.3333	0.096	24.18	0.096	13.09
0.099	48.24	0.099	47.2833	0.099	23.8933	0.099	12.9833
0.102	48.2433	0.102	47.23	0.102	23.6167	0.102	12.88
0.105	48.2433	0.105	47.1667	0.105	23.33	0.105	12.7733
0.108	48.2467	0.108	47.1	0.108	23.05	0.108	12.67
0.111	48.2467	0.111	47.0333	0.111	22.7733	0.111	12.57
0.114	48.25	0.114	46.9533	0.114	22.4933	0.114	12.4667
0.117	48.25	0.117	46.87	0.117	22.22	0.117	12.3667
0.12	48.25	0.12	46.78	0.12	21.9467	0.12	12.2667
0.123	48.2533	0.123	46.6833	0.123	21.6767	0.123	12.1667
0.126	48.2533	0.126	46.5733	0.126	21.4033	0.126	12.0733
0.129	48.2567	0.129	46.4567	0.129	21.1367	0.129	11.9733
0.132	48.2567	0.132	46.33	0.132	20.8733	0.132	11.88
0.135	48.2567	0.135	46.19	0.135	20.6067	0.135	11.7833
0.138	48.26	0.138	46.0333	0.138	20.3467	0.138	11.69
0.141	48.26	0.141	45.8667	0.141	20.0867	0.141	11.5967
0.144	48.26	0.144	45.6833	0.144	19.83	0.144	11.5067
0.147	48.2633	0.147	45.48	0.147	19.58	0.147	11.4167
0.15	48.2667	0.15	45.2567	0.15	19.3233	0.15	11.3233
0.153	48.2667	0.153	45.0133	0.153	19.0767	0.153	11.2367
0.156	48.2667	0.156	44.74	0.156	18.83	0.156	11.1467
0.159	48.27	0.159	44.44	0.159	18.5833	0.159	11.06
0.162	48.27	0.162	44.1133	0.162	18.3467	0.162	10.9733
0.165	48.27	0.165	43.75	0.165	18.1033	0.165	10.8867
0.168	48.2733	0.168	43.35	0.168	17.87	0.168	10.8033
0.171	48.2733	0.171	42.9067	0.171	17.6333	0.171	10.72
0.174	48.2767	0.174	42.4167	0.174	17.4067	0.174	10.6333
0.177	48.2767	0.177	41.88	0.177	17.1767	0.177	10.5533
0.18	48.2767	0.18	41.29	0.18	16.9533	0.18	10.4733
0.183	48.28	0.183	40.6367	0.183	16.73	0.183	10.39
0.186	48.28	0.186	39.93	0.186	16.51	0.186	10.3133
0.189	48.2833	0.189	39.15	0.189	16.2933	0.189	10.23
0.192	48.2833	0.192	38.3067	0.192	16.08	0.192	10.1533
0.195	48.2867	0.195	37.39	0.195	15.87	0.195	10.0767
0.198	48.2867	0.198	36.4067	0.198	15.66	0.198	10
0.201	48.2867	0.201	35.3633	0.201	15.4533	0.201	9.92333
0.204	48.29	0.204	34.2233	0.204	15.2533	0.204	9.85
0.207	48.29	0.207	33.05	0.207	15.0533	0.207	9.77333
0.21	48.3033	0.21	31.8133	0.21	14.8533	0.21	9.7
0.213	48.2667	0.213	30.5433	0.213	14.6633	0.213	9.62667
0.216	48.3	0.216	29.2033	0.216	14.4667	0.216	9.55667
0.219	48.3	0.219	27.89	0.219	14.2833	0.219	9.48333
0.222	48.3	0.222	26.53	0.222	14.0933	0.222	9.41333
0.225	48.3	0.225	25.19	0.225	13.91	0.225	9.34
0.228	48.3	0.228	23.8567	0.228	13.73	0.228	9.27333
0.22875	48.2667	0.231	22.5367	0.231	13.5533	0.231	9.20667
0.229875	48.3556	0.234	21.0667	0.234	13.3767	0.234	9.13667
0.231562	48.3106	0.237	20.1	0.237	13.2067	0.237	9.07
0.234094	48.2622	0.24	18.8667	0.24	13.0333	0.24	9
0.237094	48.3333	0.243	17.8	0.243	12.8667	0.243	8.93667
0.237844	48.2667	0.246	16.7	0.246	12.7	0.246	8.87333
0.238594	48.2667	0.249	15.7333	0.249	12.54	0.249	8.80667
0.239344	48.2667	0.252	14.8	0.252	12.3767	0.252	8.74333
0.239625	48.3986	0.255	13.9	0.255	12.2233	0.255	8.67667
0.23973	48.5714	0.258	13.1	0.258	12.0667	0.258	8.61667
0.23977	47.5	0.261	12.3333	0.261	11.9133	0.261	8.55667
		0.264	11.6333	0.264	11.7633	0.264	8.49333
		0.267	11	0.267	11.6133	0.267	8.43
		0.27	10.3333	0.27	11.47	0.27	8.37333
		0.273	9.8	0.273	11.3267	0.273	8.31
		0.276	9.26667	0.276	11.1833	0.276	8.25333
		0.279	8.8	0.279	11.0467	0.279	8.19333
		0.282	8.3	0.282	10.9067	0.282	8.13667
		0.285	7.93333	0.285	10.7767	0.285	8.08
		0.288	7.5	0.288	10.64	0.288	8.02333
		0.291	7.13333	0.291	10.51	0.291	7.96333
		0.294	6.8	0.294	10.3867	0.294	7.91
		0.297	6.5	0.297	10.2567	0.297	7.85667
		0.3	6.2	0.3	10.13	0.3	7.8

## Sheet: FigS5
Supplementary Figure 5: “V” spring force sensors.
A	Image
C
spring-like shape		cylindrical shape
ux (mm)	F (nN)	ux (mm)	F (nN)
0	0	0	0
0.5	7.23024	0.5	4.56873
1	14.2976	1	9.05017
1.5	21.2141	1.5	13.4501
2	27.9845	2	17.7741
2.5	34.6149	2.5	22.0272
3	41.1108	3	26.2143
3.5	47.4777	3.5	30.3399
4	53.7208	4	34.4084
4.5	59.8451	4.5	38.4236
5	65.8551	5	42.3894
5.5	71.7555	5.5	46.3091
6	77.5504	6	50.1861
6.5	83.2439	6.5	54.0232
7	88.8398	7	57.8234
7.5	94.342	7.5	61.5891
8	99.7538	8	65.3226
8.5	105.079	8.5	69.0263
9	110.32	9	72.702
9.5	115.48	9.5	76.3516
10	120.563	10	79.9768
10.5	125.571	10.5	83.5789
11	130.507	11	87.1595
11.5	135.372	11.5	90.7197
12	140.171	12	94.2606
12.5	144.905	12.5	97.7832
13	149.576	13	101.288
13.5	154.187	13.5	104.777
14	158.739	14	108.249
14.5	163.235	14.5	111.706
15	167.677	15	115.148
15.5	172.066	15.5	118.576
16	176.403	16	121.989
16.5	180.692	16.5	125.389
17	184.932	17	128.775
17.5	189.127	17.5	132.148
18	193.276	18	135.507
18.5	197.383	18.5	138.854
19	201.447	19	142.188
19.5	205.47	19.5	145.508
20	209.454	20	148.816
20.5	213.4	20.5	152.112
21	217.308	21	155.395
21.5	221.18	21.5	158.665
22	225.016	22	161.923
22.5	228.819	22.5	165.169
23	232.587	23	168.403
23.5	236.324	23.5	171.624
24	240.028	24	174.834
24.5	243.701	24.5	178.031
25	247.344	25	181.218
25.5	250.958	25.5	184.393
26	254.542	26	187.557
26.5	258.097	26.5	190.711
27	261.625	27	193.855
27.5	265.125	27.5	196.988
28	268.597	28	200.113
28.5	272.043	28.5	203.229
29	275.462	29	206.337
29.5	278.855	29.5	209.437
30	282.222	30	212.531
30.5	285.626	30.5	215.619
31	289.001	31	218.702
31.5	292.396	31.5	221.781
32	295.769	32	224.857
32.5	299.114	32.5	227.931
33	302.431	33	231.005
33.5	305.719	33.5	234.078
34	308.979	34	237.153
34.5	312.21	34.5	240.232
35	315.411	35	243.315
35.5	318.582	35.5	246.404
36	321.722	36	249.5
36.5	324.843	36.5	252.606
37	327.943	37	255.723
37.5	331.078	37.5	258.852
38	337.901	38	261.997
38.5	344.826	38.5	265.158
39	351.898	39	268.337
39.5	359.093	39.5	271.538
40	366.202	40	274.761
40.5	373.22	40.5	278.01
41	380.24	41	281.286
41.5	387.315	41.5	284.592
42	397.318	42	287.93
42.5	407.882	42.5	291.303
43	423.089	43	294.713
43.5	448.069	43.5	298.162
44	477.045	44	301.655
44.5	527.519	44.5	305.192
45	583.634	45	308.777
45.5	680.876	45.5	312.412
46	811.351	46	316.101
46.5	979.118	46.5	319.846
47	1199.6	47	323.65
47.125	1266.42	47.5	327.515
47.3125	1368.89	48	331.446
47.5938	1531.09	48.5	335.444
48.0156	1793.36	49	339.512
48.5156	2130.71	49.5	343.654
49.0157	2513.9	50	347.872
49.5157	2953.64	50.5	352.17
50	3440.55	51	356.55
		51.5	361.014
		52	365.567
		52.5	370.21
		53	374.947
		53.5	379.78
		54	384.712
		54.5	389.745
		55	394.883
		55.5	400.127
		56	405.481
		56.5	410.946
		57	416.524
		57.5	422.219
		58	428.031
		58.5	433.964
		59	440.018
		59.5	446.195
		60	452.498
		60.5	458.927
		61	465.483
		61.5	472.168
		62	478.983
		62.5	485.928
		63	493.004
		63.5	500.211
		64	507.549
		64.5	515.018
		65	522.617
		65.5	530.347
		66	538.206
		66.5	546.193
		67	554.306
		67.5	562.544
		68	570.905
		68.5	579.386
		69	587.985
		69.5	596.699
		70	605.524
		70.5	614.457
		71	623.493
		71.5	632.628
		72	641.857
		72.5	651.175
		73	660.576
		73.5	670.053
		74	679.601
		74.5	689.211
		75	698.877
		75.5	708.59
		76	718.341
		76.5	728.122
		77	737.922
		77.5	747.732
		78	757.541
		78.5	767.336
		79	777.106
		79.5	786.839
		80	796.521

## Sheet: FigS6
Supplementary Figure 6: i3D cylinder incorporation within the closing neural tube.
A, B	Image
C	Image

## Sheet: FigS7
Supplementary Figure 7: Effect of geometrical inhomogeneities on contact force quantification
A	Images
D
Example 1				Example 2				Example 3				Example 4
ideal		real		ideal		real		ideal		real		ideal		real
u (mm)	F (nN)	u (mm)	F (nN)	u (mm)	F (nN)	u (mm)	F (nN)	u (mm)	F (nN)	u (mm)	F (nN)	u (mm)	F (nN)	u (mm)	F (nN)
0	0	0	0	0	0	0	0	0	0	0	0	0	0	0	0
0.2	0.0466297	0.2	1.23428	0.4	2.38764	0.4	1.61299	0.4	1.9993	0.4	2.20158	0.4	0.650096	0.4	0.69135
0.4	1.21688	0.4	2.46403	0.8	5.22944	0.8	4.59284	0.8	4.00801	0.8	4.40134	0.8	1.31925	0.8	1.37813
0.6	2.44407	0.6	3.68932	1.2	8.04761	1.2	7.55624	1.2	6.00156	1.2	6.59332	1.2	1.98457	1.2	2.06038
0.8	3.67127	0.8	4.91015	1.6	10.8418	1.6	10.4909	1.6	7.97998	1.6	8.76868	1.6	2.64618	1.6	2.73816
1	4.89399	1	6.12665	2	13.6123	2	13.3972	2	9.94366	2	10.925	2	3.30415	2	3.41145
1.2	6.11225	1.2	7.3387	2.4	16.3594	2.4	16.2756	2.4	11.8926	2.4	13.0636	2.4	3.9585	2.4	4.08032
1.4	7.32609	1.4	8.54635	2.8	19.0834	2.8	19.1264	2.8	13.8269	2.8	15.192	2.8	4.60926	2.8	4.74482
1.6	8.53539	1.6	9.74955	3.2	21.785	3.2	21.9504	3.2	15.747	3.2	17.3112	3.2	5.25645	3.2	5.40496
1.8	9.74027	1.8	10.9482	3.6	24.4645	3.6	24.7481	3.6	17.6531	3.6	19.4197	3.6	5.90013	3.6	6.06085
2	10.9406	2	12.1425	4	27.1223	4	27.5202	4	19.5453	4	21.5178	4	6.54032	4	6.71248
2.2	12.1363	2.2	13.3325	4.4	29.7586	4.4	30.2668	4.4	21.4237	4.4	23.6368	4.4	7.17705	4.4	7.35997
2.4	13.3277	2.4	14.5179	4.8	32.3738	4.8	32.9884	4.8	23.2889	4.8	25.9912	4.8	7.81034	4.8	8.00337
2.6	14.5147	2.6	15.6992	5.2	34.9684	5.2	35.6861	5.2	25.1406	5.2	28.0528	5.2	8.44026	5.2	8.64265
2.8	15.6974	2.8	16.8764	5.6	37.5469	5.6	38.3623	5.6	26.9795	5.6	30.1016	5.6	9.0669	5.6	9.27905
3	16.8758	3	18.0492	6	40.1808	6	41.0158	6	28.8055	6	32.1346	6	9.69018	6	9.91449
3.2	18.0499	3.2	19.2179	6.4	42.7241	6.4	43.6465	6.4	30.6189	6.4	34.1542	6.4	10.3103	6.4	10.5463
3.4	19.2195	3.4	20.3823	6.8	45.2501	6.8	46.2547	6.8	32.4203	6.8	36.1587	6.8	10.9271	6.8	11.1748
3.6	20.385	3.6	21.5424	7.2	47.7631	7.2	48.8424	7.2	34.2142	7.2	38.1446	7.2	11.5409	7.2	11.7999
3.8	21.5463	3.8	22.6986	7.6	50.2602	7.6	51.4111	7.6	35.9988	7.6	40.1157	7.6	12.1515	7.6	12.4213
4	22.7033	4	23.8507	8	52.7406	8	53.9603	8	37.773	8	42.072	8	12.7589	8	13.039
4.2	23.8563	4.2	24.9988	8.4	55.2031	8.4	56.4884	8.4	39.5367	8.4	44.014	8.4	13.3633	8.4	13.6529
4.4	25.0052	4.4	26.1428	8.8	57.6481	8.8	59.0024	8.8	41.2899	8.8	45.9456	8.8	13.9647	8.8	14.2632
4.6	26.1501	4.6	27.2829	9.2	60.0758	9.2	61.5019	9.2	43.0321	9.2	47.8713	9.2	14.563	9.2	14.8698
4.8	27.2909	4.8	28.4192	9.6	62.4862	9.6	63.9847	9.6	44.7623	9.6	49.7864	9.6	15.1583	9.6	15.473
5	28.4277	5	29.5514	10	64.8786	10	66.4476	10	46.4822	10	51.6896	10	15.7507	10	16.0729
5.2	29.5605	5.2	30.6798	10.4	67.2553	10.4	68.8911	10.4	48.1901	10.4	53.5765	10.4	16.3403	10.4	16.669
5.4	30.6895	5.4	31.8043	10.8	69.6154	10.8	71.3151	10.8	49.8881	10.8	55.4533	10.8	16.9269	10.8	17.2625
5.6	31.8144	5.6	32.925	11.2	71.9588	11.2	73.7215	11.2	51.5753	11.2	57.3197	11.2	17.5109	11.2	17.8544
5.8	32.9355	5.8	34.042	11.6	74.2859	11.6	76.2679	11.6	53.2521	11.6	59.1702	11.6	18.0925	11.6	18.4443
6	34.0528	6	35.1552	12	76.5979	12	78.6355	12	54.9188	12	61.0079	12	18.6718	12	19.0314
6.2	35.1663	6.2	36.2645	12.4	78.8946	12.4	80.9863	12.4	56.5755	12.4	62.8332	12.4	19.2483	12.4	19.6149
6.4	36.2765	6.4	37.3703	12.8	81.1751	12.8	83.3199	12.8	58.2221	12.8	64.6468	12.8	19.8931	12.8	20.1949
6.6	37.3846	6.6	38.4723	13.2	83.4407	13.2	85.6335	13.2	59.859	13.2	66.448	13.2	20.4653	13.2	20.7722
6.8	38.5587	6.8	39.5706	13.6	85.6919	13.6	87.9303	13.6	61.4861	13.6	68.2373	13.6	21.0343	13.6	21.3467
7	40.2736	7	40.6653	14	87.9279	14	90.2103	14	63.1033	14	70.0152	14	21.6	14	21.9178
7.2	41.3954	7.2	41.7565	14.4	90.1503	14.4	92.4735	14.4	64.7109	14.4	71.7822	14.4	22.1631	14.4	22.4863
7.4	42.4933	7.4	42.844	14.8	92.3583	14.8	94.7207	14.8	66.3092	14.8	73.5407	14.8	22.7237	14.8	23.0516
7.6	43.5798	7.6	43.9277	15.2	94.5535	15.2	96.9511	15.2	67.8983	15.2	75.2964	15.2	23.2817	15.2	23.6137
7.8	44.6691	7.8	45.0082	15.6	96.7335	15.6	99.1679	15.6	69.4782	15.6	77.0397	15.6	23.8373	15.6	24.1725
8	45.7559	8	46.0852	16	98.9023	16	101.369	16	71.0492	16	78.7756	16	24.3903	16	24.7288
8.2	46.8391	8.2	47.1593	16.4	101.061	16.4	103.556	16.4	72.6113	16.4	80.5085	16.4	24.9409	16.4	25.2839
8.4	47.9191	8.4	48.23	16.8	103.21	16.8	105.726	16.8	74.1647	16.8	82.2333	16.8	25.4896	16.8	25.837
8.6	48.9959	8.6	49.2979	17.2	105.347	17.2	107.883	17.2	75.7097	17.2	83.9493	17.2	26.036	17.2	26.3882
8.8	50.0695	8.8	50.3625	17.6	107.477	17.6	110.027	17.6	77.2461	17.6	85.6581	17.6	26.5792	17.6	26.9367
9	51.1331	9	51.4237	18	109.598	18	112.162	18	78.7741	18	87.3525	18	27.1201	18	27.4818
9.2	52.1927	9.2	52.4816	18.4	111.708	18.4	114.285	18.4	80.2941	18.4	89.0429	18.4	27.6593	18.4	28.0245
9.4	53.2491	9.4	53.5363	18.8	113.806	18.8	116.389	18.8	81.8069	18.8	90.7229	18.8	28.1962	18.8	28.564
9.6	54.3024	9.6	54.5876	19.2	115.894	19.2	118.485	19.2	83.3157	19.2	92.3941	19.2	28.7309	19.2	29.101
9.8	55.3519	9.8	55.6356	19.6	117.972	19.6	120.568	19.6	84.8205	19.6	94.0613	19.6	29.2634	19.6	29.6358
10	56.3978	10	56.6804	20	120.038	20	122.639	20	86.3181	20	95.7197	20	29.7936	20	30.168
10.2	57.4398	10.2	57.7223
10.4	58.4774	10.4	58.761
10.6	59.5114	10.6	59.7966
10.8	60.5431	10.8	60.829
11	61.5727	11	61.8583
11.2	62.6059	11.2	62.8847
11.4	63.6357	11.4	63.9081
11.6	64.6559	11.6	64.9286
11.8	65.6794	11.8	65.946
12	66.7002	12	66.9613
12.2	67.7179	12.2	67.972
12.4	68.7264	12.4	68.9796
12.6	69.732	12.6	69.9863
12.8	70.7347	12.8	70.989
13	71.7343	13	71.9888
13.2	72.7311	13.2	72.9856
13.4	73.7248	13.4	73.9796
13.6	74.7157	13.6	74.9707
13.8	75.7037	13.8	75.9589
14	76.6942	14	76.9444
14.2	77.682	14.2	77.9271
14.4	78.6671	14.4	78.907
14.6	79.6493	14.6	79.8844
14.8	80.6231	14.8	80.8588
15	81.5943	15	81.83
15.2	82.5631	15.2	82.7996
15.4	83.5287	15.4	83.766
15.6	84.4919	15.6	84.7292
15.8	85.4519	15.8	85.6908
16	86.4095	16	86.6492
16.2	87.3647	16.2	87.6052
		16.4	88.558
		16.6	89.5092
		16.8	90.4572
		17	91.4028
		17.2	92.3468
		17.4	93.2868
		17.6	94.2252
		17.8	95.162
		18	96.0964
		18.2	97.0284
		18.4	97.958

## Sheet: FigS8
Supplementary Figure 8: Development of Finite Elements Models (FEM) and derivation of a parametrized equation to evaluate force from cylinder iMeSH shapes
A	Image
E							F				G
	D = 140 mm	D = 160 mm	D = 180 mm	D = 200 mm	D = 220 mm		Time (min)	Cylinder diameter	Ux (μm)		Time (min)	Force (nN)
ux (mm)	F (nN)	F (nN)	F (nN)	F (nN)	F (nN)		0	173.526	0		0	0
0	0	0	0	0	0		5	175.186	1.66054		5	0.602622
2	75.195	51.5452	35.7369	26.0419	19.4482		10	173.526	0		10	0
4	153.603	104.645	74.0633	53.6776	39.9234		15	173.526	0		15	0
6	231.118	157.223	111.339	80.6	59.9009		20	174.356	0.83027		20	0.301311
8	307.26	209.124	147.615	106.844	79.4043		25	180.168	6.64213		25	2.38829
10	383.043	260.285	182.942	132.442	98.4555		30	180.998	7.4724		30	2.68325
12	457.249	310.835	217.526	157.426	117.077		35	186.81	13.2843		35	4.729
14	530.406	359.981	251.696	181.831	135.287		40	195.113	21.5869		40	7.58669
16	602.103	408.209	285.046	205.982	153.106		45	195.943	22.4172		45	7.8658
18	673.474	455.967	317.787	229.583	170.63		50	201.755	28.2291		50	9.81322
20	743.476	502.463	349.916	252.743	187.871		55	205.906	32.3804		55	11.1802
							60	210.057	36.5317		60	12.5282
							65	211.718	38.1923		65	13.0642

## Sheet: FigS9
Supplementary Figure 9: iMeSH cylinders can be directly attached to tissues.
A-D	Images

## Sheet: FigS10
Supplementary Figure 10: iMeSH cylinders do not disrupt tissue morphology and allow to quantify actomyosin-dependent pro-closure impulse.
A-G	Images
H	No Cylinder		With Cylinder
	Start	End	Start	End
	0.01132	0.01917	0.01082	0.01243
	0.03628	0.03756	0.04276	0.03763
	0.01597	0.03269	0.03735	0.04084
	0.05959	0.07797	0.03873	0.029
	0.01716	0.02988	0.03616	0.02902
	0.05835	0.07353	0.03854	0.0337
	0.04621	0.07787	0.04413	0.0417
I	Impulse (log2)
	Vehicle	ROCK-inhibited
	5.1892	4.99256
	5.29111	5.32183
	6.17466	5.29361
	5.442	4.31859
	6.26057	4.69404
	5.73619	5.3215
	5.88541	5.62829
	6.6763	5.16891
	5.60403	5.51868
	5.95336	6.46139
J	Image
